# Supplementary material for: Effects of Personality and Behavioral Syndromes on Competition for Social Hierarchical Status in Anemonefish Amphiprion clarkii
Source: Animals (Basel). 2024 Jul 30;14(15):2216. doi: 10.3390/ani14152216 (PMC11311083; doi:10.3390/ani14152216)
Supplement: Supplementary file 1 [file animals-14-02216-s001.zip]

Archive with 1 entries (1 files):
- animals-3083857-supplementary.pdf
